# Supplementary material for: Prediction and Inverse Design of Structural Colors of Nanoparticle Systems via Deep Neural Network
Source: Nanomaterials (Basel). 2021 Dec 8;11(12):3339. doi: 10.3390/nano11123339 (PMC8703294; doi:10.3390/nano11123339)
Supplement: Supplementary file 1 [file nanomaterials-11-03339-s001.zip]

Archive with 1 entries (1 files):
- nanomaterials-1483557-supplementary.pdf
